# Supplementary material for: Extended in vitro culture of primary human mesenchymal stem cells downregulates Brca1‐related genes and impairs DNA double‐strand break recognition
Source: FEBS Open Bio. 2020 Jun 9;10(7):1238–50. doi: 10.1002/2211-5463.12867 (PMC7327915; doi:10.1002/2211-5463.12867)
Supplement: Supplementary file 6 — Data S1. List of the differentially expressed genes from dataset GSE59966 by their log2‐FC values. [file FEB4-10-1238-s006.csv]

	ENTREZID	SYMBOL
1	1000	CDH2
2	10004	NAALADL1
3	100128191	TMPO-AS1
4	100128881	VPS9D1-AS1
5	100129550	LINC02035
6	100131211	NEMP2
7	100131378	C11orf91
8	100132111	LOC100132111
9	10018	BCL2L11
10	100188947	HECTD2-AS1
11	10024	TROAP
12	100287314	LINC00941
13	100288181	LOC100288181
14	100288637	LOC100288637
15	100289187	TMEM225B
16	10036	CHAF1A
17	1004	CDH6
18	10040	TOM1L1
19	10046	MAMLD1
20	100499405	LINC00987
21	100505633	LINC01133
22	100506211	MIR210HG
23	100507254	LINC01013
24	100507421	TMEM178B
25	100507463	PSMB8-AS1
26	100507632	LINC00968
27	10051	SMC4
28	100532732	MSH5-SAPCD1
29	1008	CDH10
30	100861555	LINC00565
31	100874249	DENND5B-AS1
32	10112	KIF20A
33	1012	CDH13
34	101243544	NA
35	10129	FRY
36	1017	CDK2
37	1021	CDK6
38	10212	DDX39A
39	10231	RCAN2
40	10272	FSTL3
41	1029	CDKN2A
42	10293	TRAIP
43	1030	CDKN2B
44	1031	CDKN2C
45	1033	CDKN3
46	10335	MRVI1
47	10347	ABCA7
48	10350	ABCA9
49	10351	ABCA8
50	10403	NDC80
51	10411	RAPGEF3
52	10417	SPON2
53	10418	SPON1
54	10424	PGRMC2
55	10439	OLFM1
56	10460	TACC3
57	10468	FST
58	10501	SEMA6B
59	10509	SEMA4B
60	10516	FBLN5
61	10535	RNASEH2A
62	1058	CENPA
63	10586	MAB21L2
64	10615	SPAG5
65	1062	CENPE
66	1063	CENPF
67	10630	PDPN
68	10631	POSTN
69	10635	RAD51AP1
70	10656	KHDRBS3
71	10669	CGREF1
72	10687	PNMA2
73	10714	POLD3
74	10721	POLQ
75	10733	PLK4
76	1075	CTSC
77	10763	NES
78	10855	HPSE
79	10875	FGL2
80	10893	MMP24
81	109	ADCY3
82	10903	MTMR11
83	10926	DBF4
84	11004	KIF2C
85	11010	GLIPR1
86	11033	ADAP1
87	11065	UBE2C
88	11080	DNAJB4
89	11082	ESM1
90	11095	ADAMTS8
91	11098	PRSS23
92	1111	CHEK1
93	11113	CIT
94	11117	EMILIN1
95	11130	ZWINT
96	11151	CORO1A
97	11169	WDHD1
98	11173	ADAMTS7
99	11178	LZTS1
100	11199	ANXA10
101	11226	GALNT6
102	11240	PADI2
103	11245	GPR176
104	11248	NXPH3
105	112597	CYTOR
106	11270	NRM
107	112755	STX1B
108	11279	KLF8
109	113115	MTFR2
110	113130	CDCA5
111	11339	OIP5
112	114294	LACTB
113	114787	GPRIN1
114	114801	TMEM200A
115	114827	FHAD1
116	114881	OSBPL7
117	114898	C1QTNF2
118	114904	C1QTNF6
119	114907	FBXO32
120	115123	MARCH3
121	1152	CKB
122	115265	DDIT4L
123	115572	FAM46B
124	115701	ALPK2
125	115703	ARHGAP33
126	116028	RMI2
127	116039	OSR2
128	1163	CKS1B
129	1164	CKS2
130	117248	GALNT15
131	117583	PARD3B
132	117854	TRIM6
133	1184	CLCN5
134	118980	SFXN2
135	12	SERPINA3
136	120	ADD3
137	121227	LRIG3
138	121551	BTBD11
139	124222	PAQR4
140	124935	SLC43A2
141	1261	CNGA3
142	126129	CPT1C
143	126282	TNFAIP8L1
144	126393	HSPB6
145	126433	FBXO27
146	127435	PODN
147	128209	KLF17
148	128239	IQGAP3
149	128272	ARHGEF19
150	128434	VSTM2L
151	1287	COL4A5
152	1293	COL6A3
153	1294	COL7A1
154	1301	COL11A1
155	130340	AP1S3
156	1305	COL13A1
157	130576	LYPD6B
158	1306	COL15A1
159	1311	COMP
160	131583	FAM43A
161	132158	GLYCTK
162	132320	SCLT1
163	133396	IL31RA
164	134	ADORA1
165	1363	CPE
166	137075	CLDN23
167	138429	PIP5KL1
168	140458	ASB5
169	140564	APOBEC3D
170	140609	NEK7
171	140690	CTCFL
172	140730	RIMS4
173	1410	CRYAB
174	1438	CSF2RA
175	143888	KDELC2
176	1439	CSF2RB
177	144402	CPNE8
178	144699	FBXL14
179	144811	LACC1
180	145508	CEP128
181	1462	VCAN
182	146760	RTN4RL1
183	1468	SLC25A10
184	146909	KIF18B
185	146956	EME1
186	147372	CCBE1
187	147463	ANKRD29
188	1475	CSTA
189	147727	ILF3-DT
190	147841	SPC24
191	148229	ATP8B3
192	148327	CREB3L4
193	148979	GLIS1
194	1490	CTGF
195	150094	SIK1
196	150468	CKAP2L
197	1508	CTSB
198	151126	ZNF385B
199	151195	CCNYL1
200	151246	SGO2
201	151648	SGO1
202	151887	CCDC80
203	152	ADRA2C
204	154091	SLC2A12
205	154141	MBOAT1
206	154796	AMOT
207	155370	SBDSP1
208	157313	CDCA2
209	157506	RDH10
210	157570	ESCO2
211	158056	MAMDC4
212	1583	CYP11A1
213	158471	PRUNE2
214	161145	TMEM229B
215	1620	BRINP1
216	162073	ITPRIPL2
217	162417	NAGS
218	162681	C18orf54
219	1628	DBP
220	162963	ZNF610
221	1647	GADD45A
222	164781	DAW1
223	164832	LONRF2
224	1649	DDIT3
225	1663	DDX11
226	166929	SGMS2
227	167359	NIM1K
228	168667	BMPER
229	170463	SSBP4
230	170689	ADAMTS15
231	170690	ADAMTS16
232	171024	SYNPO2
233	1719	DHFR
234	1747	DLX3
235	1756	DMD
236	1759	DNM1
237	1763	DNA2
238	1783	DYNC1LI2
239	1786	DNMT1
240	18	ABAT
241	1832	DSP
242	1841	DTYMK
243	1869	E2F1
244	1870	E2F2
245	1893	ECM1
246	1894	ECT2
247	1906	EDN1
248	1949	EFNB3
249	1953	MEGF6
250	195828	ZNF367
251	197021	LCTL
252	197335	WDR90
253	199731	CADM4
254	200315	APOBEC3A
255	2006	ELN
256	200879	LIPH
257	200916	RPL22L1
258	201255	LRRC45
259	2013	EMP2
260	202	CRYBG1
261	2030	SLC29A1
262	204010	RPSAP52
263	2042	EPHA3
264	2043	EPHA4
265	2044	EPHA5
266	2045	EPHA7
267	2048	EPHB2
268	2049	EPHB3
269	205	AK4
270	2050	EPHB4
271	2057	EPOR
272	2074	ERCC6
273	2081	ERN1
274	2118	ETV4
275	2123	EVI2A
276	2146	EZH2
277	2150	F2RL1
278	2152	F3
279	2167	FABP4
280	2175	FANCA
281	2176	FANCC
282	2177	FANCD2
283	2178	FANCE
284	2187	FANCB
285	2189	FANCG
286	219623	TMEM26
287	219844	HYLS1
288	220042	DDIAS
289	220134	SKA1
290	2202	EFEMP1
291	220963	SLC16A9
292	221061	FAM171A1
293	221150	SKA3
294	221184	CPNE2
295	221662	RBM24
296	221749	PXDC1
297	222166	MTURN
298	222223	KIAA1324L
299	2237	FEN1
300	2242	FES
301	2246	FGF1
302	2247	FGF2
303	2252	FGF7
304	2259	FGF14
305	2263	FGFR2
306	2273	FHL1
307	2275	FHL3
308	22800	RRAS2
309	22801	ITGA11
310	22837	COBLL1
311	22854	NTNG1
312	22875	ENPP4
313	22881	ANKRD6
314	22885	ABLIM3
315	2289	FKBP5
316	22891	ZNF365
317	22941	SHANK2
318	22943	DKK1
319	22974	TPX2
320	22978	NT5C2
321	22981	NINL
322	22994	CEP131
323	22995	CEP152
324	22998	LIMCH1
325	22999	RIMS1
326	23012	STK38L
327	23022	PALLD
328	23034	SAMD4A
329	2305	FOXM1
330	23057	NMNAT2
331	23066	CAND2
332	23114	NFASC
333	2312	FLG
334	23127	COLGALT2
335	23166	STAB1
336	23178	PASK
337	2318	FLNC
338	23189	KANK1
339	23204	ARL6IP1
340	23224	SYNE2
341	2323	FLT3LG
342	23231	SEL1L3
343	23237	ARC
344	23286	WWC1
345	23306	NEMP1
346	2331	FMOD
347	23345	SYNE1
348	23354	HAUS5
349	23371	TNS2
350	23397	NCAPH
351	23428	SLC7A8
352	23452	ANGPTL2
353	23460	ABCA6
354	23500	DAAM2
355	23508	TTC9
356	2352	FOLR3
357	23526	ARHGAP45
358	23555	TSPAN15
359	23562	CLDN14
360	23576	DDAH1
361	23593	HEBP2
362	23594	ORC6
363	23598	PATZ1
364	23604	DAPK2
365	23616	SH3BP1
366	23649	POLA2
367	23705	CADM1
368	23764	MAFF
369	24137	KIF4A
370	2487	FRZB
371	2491	CENPI
372	2495	FTH1
373	2498	FTH1P3
374	2512	FTL
375	253935	ANGPTL5
376	253982	ASPHD1
377	2542	SLC37A4
378	254228	CALHM5
379	254251	LCORL
380	254295	PHYHD1
381	254427	PROSER2
382	255167	LINC01018
383	255738	PCSK9
384	256472	TMEM151A
385	256691	MAMDC2
386	2571	GAD1
387	25758	KIAA1549L
388	25788	RAD54B
389	25805	BAMBI
390	25840	METTL7A
391	25841	ABTB2
392	25859	PART1
393	25886	POC1A
394	25891	PAMR1
395	25903	OLFML2B
396	259232	NALCN
397	259266	ASPM
398	25932	CLIC4
399	25938	HEATR5A
400	2596	GAP43
401	25992	SNED1
402	26030	PLEKHG3
403	26038	CHD5
404	26084	ARHGEF26
405	26112	CCDC69
406	26147	PHF19
407	2615	LRRC32
408	2619	GAS1
409	26207	PITPNC1
410	2621	GAS6
411	2627	GATA6
412	26271	FBXO5
413	2633	GBP1
414	26470	SEZ6L2
415	26575	RGS17
416	26577	PCOLCE2
417	26579	MYEOV
418	26586	CKAP2
419	2668	GDNF
420	2669	GEM
421	2674	GFRA1
422	26797	SNORD52
423	2683	B4GALT1
424	26994	RNF11
425	27063	ANKRD1
426	27085	MTBP
427	27129	HSPB7
428	27132	CPNE7
429	272	AMPD3
430	27239	GPR162
431	2729	GCLC
432	27295	PDLIM3
433	273	AMPH
434	27346	TMEM97
435	2735	GLI1
436	2737	GLI3
437	27433	TOR2A
438	2744	GLS
439	2745	GLRX
440	28231	SLCO4A1
441	2824	GPM6B
442	2825	GPR1
443	282890	ZNF311
444	283248	RCOR2
445	283298	OLFML1
446	283383	ADGRD1
447	283431	GAS2L3
448	283487	LINC00346
449	283643	TEDC1
450	283651	HMGN2P46
451	284004	HEXDC
452	284217	LAMA1
453	284348	LYPD5
454	284358	MAMSTR
455	284403	WDR62
456	284611	FAM102B
457	284612	SYPL2
458	2849	GPR26
459	284992	CCDC150
460	285195	SLC9A9
461	285643	KIF4B
462	285830	HLA-F-AS1
463	286151	FBXO43
464	2863	GPR39
465	286343	LURAP1L
466	286527	TMSB15B
467	286826	LIN9
468	286827	TRIM59
469	287	ANK2
470	2890	GRIA1
471	2892	GRIA3
472	28962	OSTM1
473	29015	SLC43A3
474	29028	ATAD2
475	29089	UBE2T
476	29127	RACGAP1
477	29128	UHRF1
478	2919	CXCL1
479	2921	CXCL3
480	2953	GSTT2
481	29781	NCAPH2
482	2983	GUCY1B1
483	29893	PSMC3IP
484	29899	GPSM2
485	29931	LINC00312
486	29941	PKN3
487	29943	PADI1
488	29980	DONSON
489	29995	LMCD1
490	3006	HIST1H1C
491	30061	SLC40A1
492	3014	H2AFX
493	3015	H2AFZ
494	3017	HIST1H2BD
495	3029	HAGH
496	3070	HELLS
497	3082	HGF
498	3115	HLA-DPB1
499	3139	HLA-L
500	3148	HMGB2
501	316	AOX1
502	3161	HMMR
503	317762	CCDC85C
504	3290	HSD11B1
505	330	BIRC3
506	332	BIRC5
507	3356	HTR2A
508	3371	TNC
509	3381	IBSP
510	3382	ICA1
511	3383	ICAM1
512	338322	NLRP10
513	338773	TMEM119
514	339483	MTMR9LP
515	339512	CCDC190
516	339834	CCDC36
517	339896	GADL1
518	340075	ARSI
519	340419	RSPO2
520	341880	SLC35F4
521	3426	CFI
522	342667	STAC2
523	3429	IFI27
524	343099	CCDC18
525	3433	IFIT2
526	344148	NCKAP5
527	344887	NMRAL2P
528	344901	OSTN
529	347240	KIF24
530	348094	ANKDD1A
531	3484	IGFBP1
532	3485	IGFBP2
533	348751	FTCDNL1
534	3488	IGFBP5
535	353322	ANKRD37
536	3552	IL1A
537	3569	IL6
538	357	SHROOM2
539	3570	IL6R
540	3590	IL11RA
541	3619	INCENP
542	3655	ITGA6
543	3667	IRS1
544	3673	ITGA2
545	3689	ITGB2
546	3696	ITGB8
547	3707	ITPKB
548	3730	ANOS1
549	3736	KCNA1
550	374393	FAM111B
551	3745	KCNB1
552	374897	SBSN
553	3750	KCND1
554	3752	KCND3
555	375323	LHFPL4
556	3768	KCNJ12
557	3832	KIF11
558	3833	KIFC1
559	3835	KIF22
560	3838	KPNA2
561	3861	KRT14
562	3866	KRT15
563	386627	SAP30L-AS1
564	386758	ZNF582-AS1
565	3868	KRT16
566	387103	CENPW
567	387104	SOGA3
568	387496	RASL11A
569	387509	GPR153
570	387628	FGF7P6
571	387755	INSC
572	3880	KRT19
573	3881	KRT31
574	388121	TNFAIP8L3
575	3882	KRT32
576	3883	KRT33A
577	3884	KRT33B
578	3885	KRT34
579	388610	TRNP1
580	388630	TRABD2B
581	388650	FAM69A
582	389136	VGLL3
583	389337	ARHGEF37
584	389610	XKR5
585	3897	L1CAM
586	389831	LOC389831
587	390660	ADAMTS7P1
588	3909	LAMA3
589	3912	LAMB1
590	3918	LAMC2
591	3925	STMN1
592	3930	LBR
593	3933	LCN1
594	3952	LEP
595	3955	LFNG
596	3978	LIG1
597	3991	LIPE
598	399474	TMEM200B
599	399726	CASC10
600	4001	LMNB1
601	400578	KRT16P2
602	400765	MIR137HG
603	4008	LMO7
604	401494	HACD4
605	4015	LOX
606	401541	CENPP
607	4045	LSAMP
608	4046	LSP1
609	4059	BCAM
610	406	ARNTL
611	4071	TM4SF1
612	4084	MXD1
613	4085	MAD2L1
614	409	ARRB2
615	4094	MAF
616	412	STS
617	4131	MAP1B
618	414243	LINC00595
619	4147	MATN2
620	4162	MCAM
621	4171	MCM2
622	4172	MCM3
623	4173	MCM4
624	4174	MCM5
625	4175	MCM6
626	4176	MCM7
627	4189	DNAJB9
628	4192	MDK
629	4199	ME1
630	4217	MAP3K5
631	4223	MEOX2
632	4240	MFGE8
633	4258	MGST2
634	4288	MKI67
635	4312	MMP1
636	4314	MMP3
637	4325	MMP16
638	4326	MMP17
639	439921	MXRA7
640	440081	DDX12P
641	440533	PSG8
642	440689	HIST2H2BF
643	441094	NR2F1-AS1
644	441376	AARD
645	442213	PTCHD4
646	445	ASS1
647	4488	MSX2
648	4489	MT1A
649	4493	MT1E
650	4494	MT1F
651	4498	MT1JP
652	4499	MT1M
653	4595	MUTYH
654	4605	MYBL2
655	4608	MYBPH
656	4616	GADD45B
657	4620	MYH2
658	4642	MYO1D
659	4674	NAP1L2
660	4678	NASP
661	4681	NBL1
662	4684	NCAM1
663	4703	NEB
664	4739	NEDD9
665	4751	NEK2
666	4779	NFE2L1
667	4796	TONSL
668	4803	NGF
669	4842	NOS1
670	4856	NOV
671	4857	NOVA1
672	4862	NPAS2
673	4884	NPTX1
674	4897	NRCAM
675	4900	NRGN
676	4919	ROR1
677	492311	IGIP
678	493	ATP2B4
679	4940	OAS3
680	4958	OMD
681	4969	OGN
682	4982	TNFRSF11B
683	4998	ORC1
684	5021	OXTR
685	5046	PCSK6
686	5050	PAFAH1B3
687	50509	COL5A3
688	50512	PODXL2
689	5054	SERPINE1
690	5055	SERPINB2
691	5064	PALM
692	50649	ARHGEF4
693	5069	PAPPA
694	5074	PAWR
695	50861	STMN3
696	50865	HEBP1
697	50940	PDE11A
698	51050	PI15
699	51053	GMNN
700	5111	PCNA
701	51129	ANGPTL4
702	51177	PLEKHO1
703	5118	PCOLCE
704	51203	NUSAP1
705	51232	CRIM1
706	51299	NRN1
707	51339	DACT1
708	5136	PDE1A
709	5137	PDE1C
710	5139	PDE3A
711	5142	PDE4B
712	51435	SCARA3
713	51512	GTSE1
714	51514	DTL
715	51554	ACKR4
716	51555	PEX5L
717	51560	RAB6B
718	5157	PDGFRL
719	51659	GINS2
720	51704	GPRC5B
721	51706	CYB5R1
722	51778	MYOZ2
723	5179	PENK
724	5198	PFAS
725	5212	VIT
726	5228	PGF
727	5270	SERPINE2
728	5274	SERPINI1
729	5318	PKP2
730	5320	PLA2G2A
731	5321	PLA2G4A
732	5324	PLAG1
733	5327	PLAT
734	53342	IL17D
735	5347	PLK1
736	5358	PLS3
737	5362	PLXNA2
738	5366	PMAIP1
739	53833	IL20RB
740	54058	C21orf58
741	54069	MIS18A
742	5420	PODXL
743	5422	POLA1
744	5424	POLD1
745	5426	POLE
746	5427	POLE2
747	54436	SH3TC1
748	54443	ANLN
749	54468	MIOS
750	54478	PIMREG
751	54492	NEURL1B
752	54507	ADAMTSL4
753	54532	USP53
754	54535	CCHCR1
755	54742	LY6K
756	54749	EPDR1
757	54753	ZNF853
758	54810	GIPC2
759	54821	ERCC6L
760	54829	ASPN
761	54892	NCAPG2
762	54930	HAUS4
763	55010	PARPBP
764	55038	CDCA4
765	5507	PPP1R3C
766	55075	UACA
767	55086	CXorf57
768	55135	WRAP53
769	55143	CDCA8
770	55144	LRRC8D
771	55165	CEP55
772	55215	FANCI
773	5522	PPP2R2C
774	55247	NEIL3
775	55304	SPTLC3
776	55320	MIS18BP1
777	55332	DRAM1
778	55345	ZGRF1
779	55355	HJURP
780	55374	TMCO6
781	55388	MCM10
782	5549	PRELP
783	55504	TNFRSF19
784	5552	SRGN
785	5557	PRIM1
786	55607	PPP1R9A
787	55635	DEPDC1
788	55638	SYBU
789	55679	LIMS2
790	55701	ARHGEF40
791	55723	ASF1B
792	55771	PRR11
793	55775	TDP1
794	55786	ZNF415
795	55789	DEPDC1B
796	55809	TRERF1
797	55839	CENPN
798	55855	FAM45BP
799	55872	PBK
800	55885	LMO3
801	55970	GNG12
802	5608	MAP2K6
803	56097	PCDHGC5
804	56111	PCDHGA4
805	5621	PRNP
806	56241	SUSD2
807	5641	LGMN
808	56603	CYP26B1
809	56666	PANX2
810	5669	PSG1
811	5671	PSG3
812	5672	PSG4
813	5673	PSG5
814	5676	PSG7
815	56776	FMN2
816	5678	PSG9
817	56895	AGPAT4
818	56901	NDUFA4L2
819	56910	STARD7
820	56911	MAP3K7CL
821	56931	DUS3L
822	56944	OLFML3
823	56963	RGMA
824	56975	FAM20C
825	56978	PRDM8
826	5698	PSMB9
827	56992	KIF15
828	57082	KNL1
829	57088	PLSCR4
830	57185	NIPAL3
831	57205	ATP10D
832	57221	ARFGEF3
833	5727	PTCH1
834	5734	PTGER4
835	5737	PTGFR
836	57381	RHOJ
837	5740	PTGIS
838	57405	SPC25
839	5744	PTHLH
840	57460	PPM1H
841	57484	RNF150
842	57493	HEG1
843	57507	ZNF608
844	57509	MTUS1
845	57515	SERINC1
846	57520	HECW2
847	57528	KCTD16
848	57537	SORCS2
849	57574	MARCH4
850	57580	PREX1
851	57611	ISLR2
852	5764	PTN
853	57650	CIP2A
854	57670	KIAA1549
855	57731	SPTBN4
856	5787	PTPRB
857	5788	PTPRC
858	580	BARD1
859	5801	PTPRR
860	5806	PTX3
861	58476	TP53INP2
862	58528	RRAGD
863	5888	RAD51
864	5891	MOK
865	5922	RASA2
866	59277	NTN4
867	5933	RBL1
868	595	CCND1
869	5982	RFC2
870	5983	RFC3
871	5984	RFC4
872	5985	RFC5
873	599	BCL2L2
874	60312	AFAP1
875	60436	TGIF2
876	60481	ELOVL5
877	60598	KCNK15
878	60676	PAPPA2
879	6195	RPS6KA1
880	6236	RRAD
881	6240	RRM1
882	6241	RRM2
883	627	BDNF
884	6272	SORT1
885	6297	SALL2
886	6319	SCD
887	633	BGN
888	6352	CCL5
889	6364	CCL20
890	6374	CXCL5
891	6387	CXCL12
892	63898	SH2D4A
893	63922	CHTF18
894	63967	CLSPN
895	63976	PRDM16
896	63979	FIGNL1
897	64065	PERP
898	641	BLM
899	64105	CENPK
900	64115	VSIR
901	641367	LOC641367
902	64151	NCAPG
903	6422	SFRP1
904	6424	SFRP4
905	642846	LOC642846
906	643246	MAP1LC3B2
907	643314	KIAA0754
908	643401	PURPL
909	64359	NXN
910	643650	LINC00842
911	643723	LYPLAL1-DT
912	64399	HHIP
913	64403	CDH24
914	6444	SGCD
915	6447	SCG5
916	644945	KRT16P3
917	646324	LINC00607
918	6470	SHMT1
919	6473	SHOX
920	64750	SMURF2
921	64753	CCDC136
922	64754	SMYD3
923	64785	GINS3
924	64798	DEPTOR
925	64856	VWA1
926	64857	PLEKHG2
927	6491	STIL
928	6493	SIM2
929	6494	SIPA1
930	64946	CENPH
931	6505	SLC1A1
932	65059	RAPH1
933	6506	SLC1A2
934	65108	MARCKSL1
935	6532	SLC6A4
936	653492	PSG10P
937	653820	FAM72B
938	654	BMP6
939	6542	SLC7A2
940	654463	FER1L6
941	654466	FGF7P3
942	6573	SLC19A1
943	658	BMPR1B
944	6590	SLPI
945	65983	GRAMD2B
946	66008	TRAK2
947	6660	SOX5
948	6664	SOX11
949	6675	UAP1
950	672	BRCA1
951	675	BRCA2
952	6790	AURKA
953	6791	AURKAPS1
954	683	BST1
955	6839	SUV39H1
956	684	BST2
957	6857	SYT1
958	6884	TAF13
959	6909	TBX2
960	6910	TBX5
961	6915	TBXA2R
962	6941	TCF19
963	699	BUB1
964	7004	TEAD4
965	701	BUB1B
966	7010	TEK
967	7023	TFAP4
968	7025	NR2F1
969	7046	TGFBR1
970	7048	TGFBR2
971	7052	TGM2
972	7057	THBS1
973	7060	THBS4
974	7076	TIMP1
975	7083	TK1
976	7092	TLL1
977	7093	TLL2
978	7104	TM4SF4
979	7112	TMPO
980	7128	TNFAIP3
981	7138	TNNT1
982	7148	TNXB
983	7153	TOP2A
984	718	C3
985	72	ACTG2
986	7216	TRO
987	7223	TRPC4
988	723790	HIST2H2AA4
989	7272	TTK
990	7275	TUB
991	727910	TLCD2
992	728215	FAM155A
993	728279	KRTAP2-2
994	728577	CNTNAP3B
995	7286	TUFT1
996	728833	FAM72D
997	7291	TWIST1
998	729252	KRT16P1
999	729440	CCDC61
1000	7295	TXN
1001	729533	FAM72A
1002	7296	TXNRD1
1003	7298	TYMS
1004	730101	LOC730101
1005	730755	KRTAP2-3
1006	731220	RFX8
1007	7345	UCHL1
1008	7351	UCP2
1009	7373	COL14A1
1010	7398	USP1
1011	7436	VLDLR
1012	7443	VRK1
1013	7448	VTN
1014	7468	NSD2
1015	7472	WNT2
1016	7474	WNT5A
1017	7477	WNT7B
1018	7499	XG
1019	7516	XRCC2
1020	7517	XRCC3
1021	7570	ZNF22
1022	760	CA2
1023	7621	ZNF70
1024	770	CA11
1025	781	CACNA2D1
1026	785	CACNB4
1027	7869	SEMA3B
1028	7881	KCNAB1
1029	78995	C17orf53
1030	78999	LRFN4
1031	79019	CENPM
1032	79041	TMEM38A
1033	79083	MLPH
1034	79140	CCDC28B
1035	79172	CENPO
1036	79187	FSD1
1037	79228	THOC6
1038	79365	BHLHE41
1039	7942	TFEB
1040	79442	LRRC2
1041	79674	VEPH1
1042	79682	CENPU
1043	79695	GALNT12
1044	79729	SH3D21
1045	79733	E2F8
1046	79746	ECHDC3
1047	79781	IQCA1
1048	79792	GSDMD
1049	7980	TFPI2
1050	79801	SHCBP1
1051	79802	HHIPL2
1052	79822	ARHGAP28
1053	79853	TM4SF20
1054	79866	BORA
1055	79870	BAALC
1056	79875	THSD4
1057	79901	CYBRD1
1058	79915	ATAD5
1059	79937	CNTNAP3
1060	79966	SCD5
1061	79968	WDR76
1062	79974	CPED1
1063	79980	DSN1
1064	79987	SVEP1
1065	80119	PIF1
1066	80128	TRIM46
1067	80162	PGGHG
1068	80174	DBF4B
1069	80177	MYCT1
1070	80178	TEDC2
1071	80310	PDGFD
1072	80312	TET1
1073	80321	CEP70
1074	80352	RNF39
1075	80737	VWA7
1076	8076	MFAP5
1077	80760	ITIH5
1078	80774	LIMD2
1079	80854	SETD7
1080	81035	COLEC12
1081	814	CAMK4
1082	81552	VOPP1
1083	81578	COL21A1
1084	81606	LBH
1085	81610	FAM83D
1086	81618	ITM2C
1087	81620	CDT1
1088	81631	MAP1LC3B
1089	81691	REXO5
1090	81706	PPP1R14C
1091	81831	NETO2
1092	81851	KRTAP1-1
1093	81872	KRTAP2-1
1094	81930	KIF18A
1095	8200	GDF5
1096	8208	CHAF1B
1097	828	CAPS
1098	8317	CDC7
1099	8318	CDC45
1100	8323	FZD6
1101	8334	HIST1H2AC
1102	834	CASP1
1103	8341	HIST1H2BN
1104	8344	HIST1H2BE
1105	83445	GSG1
1106	83461	CDCA3
1107	83463	MXD3
1108	8347	HIST1H2BC
1109	8348	HIST1H2BO
1110	8349	HIST2H2BE
1111	8351	HIST1H3D
1112	83540	NUF2
1113	83596	BCL2L12
1114	83604	TMEM47
1115	83643	CCDC3
1116	83648	FAM167A
1117	8365	HIST1H4H
1118	83690	CRISPLD1
1119	83706	FERMT3
1120	83716	CRISPLD2
1121	83857	TMTC1
1122	83879	CDCA7
1123	83895	KRTAP1-5
1124	83903	HASPIN
1125	83956	RACGAP1P
1126	83987	CCDC8
1127	83990	BRIP1
1128	83992	CTTNBP2
1129	83999	KREMEN1
1130	84002	B3GNT5
1131	84057	MND1
1132	84080	ENKD1
1133	84171	LOXL4
1134	8418	CMAHP
1135	8425	LTBP4
1136	84296	GINS4
1137	8434	RECK
1138	8436	CAVIN2
1139	8438	RAD54L
1140	84515	MCM8
1141	84532	ACSS1
1142	84561	SLC12A8
1143	84624	FNDC1
1144	8463	TEAD2
1145	84722	PSRC1
1146	84733	CBX2
1147	8479	HIRIP3
1148	84798	C19orf48
1149	84823	LMNB2
1150	84824	FCRLA
1151	84838	ZNF496
1152	84866	TMEM25
1153	84886	C1orf198
1154	84898	PLXDC2
1155	84904	ARHGEF39
1156	8492	PRSS12
1157	84935	MEDAG
1158	84986	ARHGAP19
1159	8501	SLC43A1
1160	8515	ITGA10
1161	85236	HIST1H2BK
1162	85294	KRTAP2-4
1163	85301	COL27A1
1164	8532	CPZ
1165	85352	SHISAL1
1166	85439	STON2
1167	85444	LRRCC1
1168	8553	BHLHE40
1169	8614	STC2
1170	8626	TP63
1171	8633	UNC5C
1172	8642	DCHS1
1173	8654	PDE5A
1174	8682	PEA15
1175	8687	KRT38
1176	8702	B4GALT4
1177	8710	SERPINB7
1178	8722	CTSF
1179	8728	ADAM19
1180	8744	TNFSF9
1181	8745	ADAM23
1182	8786	RGS11
1183	8804	CREG1
1184	8817	FGF18
1185	8825	LIN7A
1186	8847	DLEU2
1187	8848	TSC22D1
1188	8857	FCGBP
1189	886	CCKAR
1190	8863	PER3
1191	8864	PER2
1192	8870	IER3
1193	8876	VNN1
1194	8884	SLC5A6
1195	8887	TAX1BP1
1196	890	CCNA2
1197	891	CCNB1
1198	8914	TIMELESS
1199	8935	SKAP2
1200	894	CCND2
1201	8942	KYNU
1202	8970	HIST1H2BJ
1203	8971	H1FX
1204	89795	NAV3
1205	89797	NAV2
1206	89839	ARHGAP11B
1207	89849	ATG16L2
1208	89866	SEC16B
1209	89891	WDR34
1210	899	CCNF
1211	8991	SELENBP1
1212	8992	ATP6V0E1
1213	89932	PAPLN
1214	89958	SAPCD2
1215	9023	CH25H
1216	90249	UNC5A
1217	9037	SEMA5A
1218	90381	TICRR
1219	90427	BMF
1220	9052	GPRC5A
1221	9055	PRC1
1222	90557	CCDC74A
1223	90853	SPOCD1
1224	90865	IL33
1225	9088	PKMYT1
1226	9118	INA
1227	9133	CCNB2
1228	9134	CCNE2
1229	91373	UAP1L1
1230	91409	CCDC74B
1231	91445	RNF185
1232	9145	SYNGR1
1233	9156	EXO1
1234	9162	DGKI
1235	9173	IL1RL1
1236	91947	ARRDC4
1237	92	ACVR2A
1238	9201	DCLK1
1239	9212	AURKB
1240	9229	DLGAP1
1241	92312	MEX3A
1242	9232	PTTG1
1243	9235	IL32
1244	9236	CCPG1
1245	9244	CRLF1
1246	92565	FANK1
1247	92973	LINC00950
1248	92999	ZBTB47
1249	93145	OLFM2
1250	9319	TRIP13
1251	93323	HAUS8
1252	9333	TGM5
1253	9355	LHX2
1254	9358	ITGBL1
1255	93649	MYOCD
1256	93664	CADPS2
1257	9397	NMT2
1258	9401	RECQL4
1259	94103	ORMDL3
1260	9411	ARHGAP29
1261	9414	TJP2
1262	94234	FOXQ1
1263	9466	IL27RA
1264	948	CD36
1265	9493	KIF23
1266	9508	ADAMTS3
1267	9542	NRG2
1268	9545	RAB3D
1269	9568	GABBR2
1270	9582	APOBEC3B
1271	9585	KIF20B
1272	9610	RIN1
1273	9615	GDA
1274	9630	GNA14
1275	9635	CLCA2
1276	9638	FEZ1
1277	9645	MICAL2
1278	9656	MDC1
1279	9700	ESPL1
1280	9734	HDAC9
1281	9735	KNTC1
1282	9754	STARD8
1283	9760	TOX
1284	9768	PCLAF
1285	9770	RASSF2
1286	9781	RNF144A
1287	9787	DLGAP5
1288	98	ACYP2
1289	9824	ARHGAP11A
1290	9829	DNAJC6
1291	983	CDK1
1292	9830	TRIM14
1293	9833	MELK
1294	9837	GINS1
1295	9846	GAB2
1296	9848	MFAP3L
1297	9865	TRIL
1298	990	CDC6
1299	9900	SV2A
1300	991	CDC20
1301	9912	ARHGAP44
1302	9918	NCAPD2
1303	9928	KIF14
1304	993	CDC25A
1305	9935	MAFB
1306	994	CDC25B
1307	995	CDC25C
1308	999	CDH1
